# Supplementary material for: Combating lead and cadmium exposure with an orally administered chitosan-based chelating polymer
Source: Sci Rep. 2023 Feb 7;13:2215. doi: 10.1038/s41598-023-28968-4 (PMC9905611; doi:10.1038/s41598-023-28968-4)
Supplement: Supplementary file 2 — Supplementary Information 2. [file 41598_2023_28968_MOESM2_ESM.xlsx]

## Sheet: Summary
Summary
Table number	Content
Table S1	Effectiveness Study design
Table S2	Animal Body Weight Monitoring During The Effectiveness Study And Relative Body Weight Changes Compared to Day 0
Table S3	Total Blood Lead And Cadmium Concentration At Sacrifice (Lead (Pb) and Cadmium (Cd))
Table S4	Biochemical Parameters At Sacrifice (Alkaline phosphatase (ALP), Alanine aminotransferase (ALT), Aspartate aminotransferase (AST))
Table S5	Hematological Parameters At Sacrifice (White blood cells (WBC), Red blood cells (RBC), Hemoglobin (HGB), Hematocrit (HCT), Platelet (PLT), Mean corpuscular volume (MCV), Mean corpuscular hemoglobin (MCH), Mean corpuscular hemoglobin concentration (MCHC))
Table S6	Histopathology Observations & Scoring of Kidneys, Liver, Spleen, Heart
Table S7	Statistical Analysis of Effectiveness Study
S8	Fluorescence Images & Quantification

## Sheet: Table_S1
Table S1. Effectiveness Study Design
Day	Group
	Control	Saline	Chitosan@DOTAGA
0	O,W	D,O,W	D,O,W
1	O,W	D,O,W	D,T,O,W
2	O,W	D,O,W	D,T,O,W
3	O,W	D,O,W	D,T,O,W
4	O,W	D,O,W	D,T,O,W
5	O,W	D,O,W	D,T,O,W
6	O,W	D,O,W	D,T,O,W
7	O,W	D,O,W	D,T,O,W
8	O,W	D,O,W	D,T,O,W
9	O,W	D,O,W	D,T,O,W
10	O,W	D,O,W	D,T,O,W
11	O,W	D,O,W	D,T,O,W
12	O,W	D,O,W	D,T,O,W
13	O,W	D,O,W	D,T,O,W
14	O,W	D,O,W	D,T,O,W
15	O,W,X	O,W,X	O,W,X
D — Cd/Pb in Diet, T — CD treatment, O — observation, W — weigh, X — terminal sacrifice, blood and tissue collection

## Sheet: Table_S2
Table S2. Animal Body Weight Monitoring During The Study And Relative Body Weight Changes Compared to Day 0
Group	Mouse	Body weight at different day of the study, g																Group	Mouse	Relative body weight changes compared to Day 0, %
		0	1	2	3	4	5	6	7	8	9	10	11	12	13	14				1	2	3	4	5	6	7	8	9	10	11	12	13	14
Control	1	21	21	22	22	21	20	20	20	19	20	21	21	21	21	21		Control	1	0	4.7619	4.7619	0	-4.7619	-4.7619	-4.7619	-9.52381	-4.7619	0	0	0	0	0
	2	20	20	20	20	19	19	19	19	18	18	19	19	20	19	19			2	0	0	0	-5	-5	-5	-5	-10	-10	-5	-5	0	-5	-5
	3	23	23	23	22	21	20	20	20	21	21	21	21	21	21	21			3	0	0	-4.34783	-8.69565	-13.0435	-13.0435	-13.0435	-8.69565	-8.69565	-8.69565	-8.69565	-8.69565	-8.69565	-8.69565
	4	17	18	18	17	16	16	16	16	16	16	16	16	16	17	17			4	5.88235	5.88235	0	-5.88235	-5.88235	-5.88235	-5.88235	-5.88235	-5.88235	-5.88235	-5.88235	-5.88235	0	0
	5	21	21	21	21	20	20	20	20	20	20	20	20	20	21	21			5	0	0	0	-4.7619	-4.7619	-4.7619	-4.7619	-4.7619	-4.7619	-4.7619	-4.7619	-4.7619	0	0
	6	21	21	21	21	21	21	21	21	21	21	21	22	22	23	24			6	0	0	0	0	0	0	0	0	0	0	4.7619	4.7619	9.52381	14.2857
	7	19	19	19	20	20	20	21	21	21	21	21	21	22	22	22			7	0	0	5.26316	5.26316	5.26316	10.5263	10.5263	10.5263	10.5263	10.5263	10.5263	15.7895	15.7895	15.7895
	8	21	21	21	22	22	23	22	22	21	22	22	22	22	22	23			8	0	0	4.7619	4.7619	9.52381	4.7619	4.7619	0	4.7619	4.7619	4.7619	4.7619	4.7619	9.52381
	9	27	27	27	27	27	28	28	28	28	28	29	29	29	29	29			9	0	0	0	0	3.7037	3.7037	3.7037	3.7037	3.7037	7.40741	7.40741	7.40741	7.40741	7.40741
	10	17	17	17	18	18	18	18	18	18	18	18	18	18	18	18			10	0	0	5.88235	5.88235	5.88235	5.88235	5.88235	5.88235	5.88235	5.88235	5.88235	5.88235	5.88235	5.88235
	11	28	28	28	28	29	29	29	29	29	29	29	29	29	28	28			11	0	0	0	3.57143	3.57143	3.57143	3.57143	3.57143	3.57143	3.57143	3.57143	3.57143	0	0
	12	22	22	22	22	23	23	23	23	24	24	23	23	23	23	23			12	0	0	0	4.54545	4.54545	4.54545	4.54545	9.09091	9.09091	4.54545	4.54545	4.54545	4.54545	4.54545
	13	22	23	23	23	23	24	24	24	24	24	24	24	23	23	23			13	4.54545	4.54545	4.54545	4.54545	9.09091	9.09091	9.09091	9.09091	9.09091	9.09091	9.09091	4.54545	4.54545	4.54545
	14	24	24	24	25	25	26	27	25	24	24	23	23	23	23	23			14	0	0	4.16667	4.16667	8.33333	12.5	4.16667	0	0	-4.16667	-4.16667	-4.16667	-4.16667	-4.16667
Saline	60	21	22	22	22	23	24	25	25	25	25	26	26	26	27	27		Saline	60	4.7619	4.7619	4.7619	9.52381	14.2857	19.0476	19.0476	19.0476	19.0476	23.8095	23.8095	23.8095	28.5714	28.5714
	61	29	28	28	27	27	28	29	29	28	28	28	28	28	29	29			61	-3.44828	-3.44828	-6.89655	-6.89655	-3.44828	0	0	-3.44828	-3.44828	-3.44828	-3.44828	-3.44828	0	0
	62	24	24	24	24	24	23	23	23	24	25	26	26	26	26	26			62	0	0	0	0	-4.16667	-4.16667	-4.16667	0	4.16667	8.33333	8.33333	8.33333	8.33333	8.33333
	63	23	24	24	23	21	21	22	22	21	21	22	22	22	23	23			63	4.34783	4.34783	0	-8.69565	-8.69565	-4.34783	-4.34783	-8.69565	-8.69565	-4.34783	-4.34783	-4.34783	0	0
	64	27	24	22	22	23	24	25	25	25	25	24	24	24	25	25			64	-11.1111	-18.5185	-18.5185	-14.8148	-11.1111	-7.40741	-7.40741	-7.40741	-7.40741	-11.1111	-11.1111	-11.1111	-7.40741	-7.40741
	65	21	21	20	20	20	18	21	21	20	19	18	18	18	18	18			65	0	-4.7619	-4.7619	-4.7619	-14.2857	0	0	-4.7619	-9.52381	-14.2857	-14.2857	-14.2857	-14.2857	-14.2857
	66	23	23	22	22	22	19	23	23	22	21	20	20	20	20	20			66	0	-4.34783	-4.34783	-4.34783	-17.3913	0	0	-4.34783	-8.69565	-13.0435	-13.0435	-13.0435	-13.0435	-13.0435
	67	22	21	21	21	21	19	21	21	21	22	23	23	23	23	23			67	-4.54545	-4.54545	-4.54545	-4.54545	-13.6364	-4.54545	-4.54545	-4.54545	0	4.54545	4.54545	4.54545	4.54545	4.54545
	68	26	26	25	25	26	23	26	26	26	26	26	26	26	26	26			68	0	-3.84615	-3.84615	0	-11.5385	0	0	0	0	0	0	0	0	0
	69	22	22	22	22	23	21	23	23	23	23	23	22	21	20	20			69	0	0	0	4.54545	-4.54545	4.54545	4.54545	4.54545	4.54545	4.54545	0	-4.54545	-9.09091	-9.09091
	70	23	23	22	20	18	16	18	18	18	18	19	19	19	19	19			70	0	-4.34783	-13.0435	-21.7391	-30.4348	-21.7391	-21.7391	-21.7391	-21.7391	-17.3913	-17.3913	-17.3913	-17.3913	-17.3913
	71	26	26	26	25	24	24	25	25	24	24	24	24	23	23	24			71	0	0	-3.84615	-7.69231	-7.69231	-3.84615	-3.84615	-7.69231	-7.69231	-7.69231	-7.69231	-11.5385	-11.5385	-7.69231
Chitosan@DOTAGA	20	22	22	22	22	21	22	21	21	22	22	23	23	22	22	22		Chitosan@DOTAGA	20	0	0	0	-4.54545	0	-4.54545	-4.54545	0	0	4.54545	4.54545	0	0	0
	21	22	22	22	22	22	22	23	23	23	23	23	22	21	21	21			21	0	0	0	0	0	4.54545	4.54545	4.54545	4.54545	4.54545	0	-4.54545	-4.54545	-4.54545
	22	27	26	26	26	25	24	26	26	26	26	27	27	27	27	26			22	-3.7037	-3.7037	-3.7037	-7.40741	-11.1111	-3.7037	-3.7037	-3.7037	-3.7037	0	0	0	0	-3.7037
	23	20	20	17	17	17	17	16	16	17	17	16	16	15	15	16			23	0	-15	-15	-15	-15	-20	-20	-15	-15	-20	-20	-25	-25	-20
	24	23	22	22	22	22	23	24	24	24	24	24	24	24	24	24			24	-4.34783	-4.34783	-4.34783	-4.34783	0	4.34783	4.34783	4.34783	4.34783	4.34783	4.34783	4.34783	4.34783	4.34783
	25	26	25	25	25	24	25	26	26	26	26	27	27	27	27	27			25	-3.84615	-3.84615	-3.84615	-7.69231	-3.84615	0	0	0	0	3.84615	3.84615	3.84615	3.84615	3.84615
	26	21	22	22	21	20	21	21	21	21	21	21	21	21	21	21			26	4.7619	4.7619	0	-4.7619	0	0	0	0	0	0	0	0	0	0
	27	25	25	24	23	22	24	24	24	24	24	23	23	23	23	22			27	0	-4	-8	-12	-4	-4	-4	-4	-4	-8	-8	-8	-8	-12
	28	25	24	23	23	23	24	25	25	25	25	26	26	26	26	25			28	-4	-8	-8	-8	-4	0	0	0	0	4	4	4	4	0
	29	22	22	22	22	22	23	22	22	22	22	23	24	25	25	25			29	0	0	0	0	4.54545	0	0	0	0	4.54545	9.09091	13.6364	13.6364	13.6364
	30	24	24	24	24	25	26	26	26	26	26	27	27	26	26	26			30	0	0	0	4.16667	8.33333	8.33333	8.33333	8.33333	8.33333	12.5	12.5	8.33333	8.33333	8.33333
	31	25	26	26	26	25	27	26	26	26	26	27	27	26	26	26			31	4	4	4	0	8	4	4	4	4	8	8	4	4	4
Control	Mean	21.6429	21.7857	21.8571	22	21.7857	21.9286	22	21.8571	21.7143	21.8571	21.9286	22	22.0714	22.1429	22.2857		Control	Mean	0.744843	1.08498	1.78812	0.599751	1.17604	1.50946	0.914221	0.214421	0.894694	1.23423	1.57436	1.98277	2.47097	3.15124
Saline		23.9167	23.6667	23.1667	22.75	22.6667	21.6667	23.4167	23.4167	23.0833	23.0833	23.25	23.1667	23	23.25	23.3333		Saline		-0.832926	-2.89219	-4.58701	-4.95203	-9.38837	-1.87163	-1.87163	-3.25374	-3.28687	-2.50719	-2.88598	-3.58528	-2.60892	-2.28841
Chitosan@DOTAGA		23.5	23.3333	22.9167	22.75	22.3333	23.1667	23.3333	23.3333	23.5	23.5	23.9167	23.9167	23.5833	23.5833	23.4167		Chitosan@DOTAGA		-0.594648	-2.51131	-3.24147	-4.96569	-1.42321	-0.918545	-0.918545	-0.123091	-0.123091	1.52753	1.52753	0.0515185	0.0515185	-0.507123
Control	Standard deviation	3.17701	3.09288	3.08488	3.06343	3.46806	3.77164	3.82301	3.65549	3.72989	3.67648	3.64722	3.63741	3.54019	3.30168	3.33809		Control	Standard deviation	1.91143	2.1743	3.0359	4.87753	6.83853	7.32381	6.67144	7.12589	6.81742	6.15779	6.21561	6.40566	6.36079	7.09191
Saline		2.53909	2.14617	2.28963	2.13733	2.49848	3.31205	2.84312	2.84312	2.81096	2.96827	3.07852	3.09936	3.1334	3.46738	3.47284		Saline		4.14798	5.96936	6.19856	8.27785	10.4727	9.24719	9.24719	9.50028	10.0528	11.6476	11.4699	11.6286	12.6924	12.4934
Chitosan@DOTAGA		2.15322	1.92275	2.4293	2.45412	2.34844	2.58785	2.99495	2.99495	2.7136	2.7136	3.26018	3.28795	3.47611	3.47611	3.14667		Chitosan@DOTAGA		2.98247	5.35477	5.13746	5.48342	6.90882	7.16851	7.16851	5.87402	5.87402	8.35535	8.5772	9.67997	9.67997	8.94622

## Sheet: Table_S3
Table S3. Total Blood Lead and Cadmium Concentration at Sacrifice
Group	Mouse	Cadmium (Cd), µg/L	Lead (Pb), µg/L
Control	1	4	68
	2	5.3	66.7
	3	2.7	60
	4	2.7	68
	5	5.3	66.7
	6	5.3	74.7
	7	5.3	73.3
Saline	60	5.3	101.3
	61	5.3	110.7
	62	9.3	141.3
	63	9.3	149.3
	64	9.3	130.7
	65	8	133.3
Chitosan@DOTAGA	20	8	98.7
	21	36	122.7
	22	33	105.3
	23	8	94.7
	24	6.7	137.3
	25	8	90.7
Control	Mean	4.37143	68.2
Saline		7.75	127.767
Chitosan@DOTAGA		16.6167	108.233
Control	Standard deviation	1.23655	4.83184
Saline		1.96342	18.3184
Chitosan@DOTAGA		13.8939	18.134

## Sheet: Table_S4
Table S4. Biochemical Parameters at Sacrifice
Group	Mouse	Alkaline phosphatase (ALP), U/L	Alanine aminotransferase (ALT), U/L	Aspartate aminotransferase (AST), U/L
Control	8	396	49.3	137.3		Outliers are marked in italices. Calculated using 1.5xIQR statistical rule.
	9	230.3	35.6	145.8
	10	181.3	71.3	243.1
	11	356.5	47.9	173.6
	12	221	121.7	253.9
	13	200.4	184.3	351
	14	224	42.4	95.9
Saline	66	666.4	75.3	264.8
	67	448.9	301.4	213.5
	68	276.2	62.8	119.6
	69	219.4	64.2	213.1
	70	289.9	63.1	199.5
	71	171.5	58.9	196.6
Chitosan@DOTAGA	26	229.1	52.6	156.7
	27	419.5	51.7	192.1
	28	143.2	37.1	160.6
	29	224.8	271.3	360
	30	195.2	350.9	271.5
	31	213.8	70.9	211.6
Control	Mean	258.5	78.9286	200.086
Saline		345.383	64.86	201.183
Chitosan@DOTAGA		201.22	139.083	225.417
Control	Standard deviation	82.903	54.8377	87.5276
Saline		183.161	6.17033	46.9478
Chitosan@DOTAGA		34.979	136.024	78.0518

## Sheet: Table_S5
Table S5. Hematological parameters at sacrifice
Group	Mouse	White blood cells (WBC), 109/L	Red blood cells (RBC), 1012/L	Hemoglobin (HGB), g/L	Hematocrit (HCT), %	Platelet (PLT), 109/L	Mean corpuscular volume (MCV), fL	Mean corpuscular hemoglobin (MCH), pg	Mean corpuscular hemoglobin concentration (MCHC), g/L
Control	8	8.4	8.52	116	34.5	687	40	13.6	335		Outliers are marked in italices. Calculated using 1.5xIQR statistical rule.
	9	5.6	8.13	114	33.6	987	41	14	338
	10	10.9	8.43	125	37.2	718	44	14.8	336
	11	7.8	8.15	114	34.4	1270	42	14	332
	12	5.7	8.5	121	35.9	1087	42	14.3	338
	13	6	9.01	128	36.5	1447	40	14.2	350
	14	8.9	8.02	124	36.6	1026	46	15.5	340
Saline	66	8.4	8.68	119	36.5	742	42	13.7	327
	67	3	7.05	102	31.2	1041	44	14.5	326
	68	6.2	9.19	128	39.4	709	43	13.9	324
	69	4.6	7.81	109	33	677	42	13.9	331
	70	2.9	9.92	124	38.4	943	39	12.5	324
	71	1.4	7.82	116	35.6	968	46	14.9	327
Chitosan@DOTAGA	26	8.9	8.58	127	37.4	1168	44	14.8	340
	27	9.1	9.82	125	37.6	1652	38	12.7	331
	28	7.3	8.12	124	34.9	983	43	15.5	356
	29	5.2	8.15	122	35.4	887	43	15	344
	30	4.2	8.9	123	35.7	1341	40	13.8	343
	31	3.9	9.35	120	36.9	1498	39	12.8	325
Control	Mean	7.61429	8.39429	120.286	35.5286	1031.71	42.1429	14.3429	336.5
Saline		4.41667	8.41167	116.333	35.6833	846.667	42.6667	13.9	326.5
Chitosan@DOTAGA		6.43333	8.82	123.5	36.3167	1254.83	41.1667	14.1	339.833
Control	Standard deviation	1.97605	0.3359	5.67786	1.35857	274.34	2.19306	0.626783	2.81069
Saline		2.54905	1.05063	9.60555	3.13587	155.217	2.33809	0.819756	2.58844
Chitosan@DOTAGA		2.31833	0.67584	2.42899	1.13034	296.995	2.48328	1.18322	10.8336

## Sheet: Table_S6
Table S6. Histopathology Observations & Scoring of Kidneys, Liver, Spleen, Heart
Scoring Legend: “0” – not observed or less than 10 %, “1” – less than 50%, “2” – more than 50%, “3” – more than 80 % of field of view or number (if counted). For necrosis and hemorrhage: “0” – not observed, “1” – 1-2 loci, “2” – more than 2 loci, “3” – more than 5 loci or area >50 % field of view (×400) for 1 field of view; “4” – less than 50% of all analyzed fields of view, “5” – more than 50% o…
		Kidney																				Liver																	Spleen
Group	Mouse	Capsule contraction	Glomerulus shrinkage (capsule space dilation)	Tubular epithelium flattening	Loss of brush border	Tubular epithelium loss	Tubular epithelium vacuolation	Tubular atrophy	Tubular dilation	Loss of tubules	Interstitial nephritis	Glomerulo-nephritis	Eosinophilic cast deposition	Necrotic loci	Hemorrhages	Fibrosis	Vessel dilation	Total				Lipid dystrophy	Vessel congestion	Lympho-histiocytes accumulation loci	Kupffer cell accumulation diffuse	Blood sinusoids dilation	Eosinophilic alteration	Basophilic alteration	Ground-glass hepatocytes	Necrotic hepatocytes	Apoptotic hepatocytes	Fibrosis (connective tissue accumulation)	Necrosis	Polyploid cells	Total				Lymphoid hypoplasia (reduced white pulp)	Lymphoid atrophy	Lipid accumulation	Pigmentation	Fibrosis (connective tissue accumulation)	Necrosis	Hemorrhages	Granulomas	Red pulp hyperplasia	White pulp hyperplasia	Megakaryocytosis
Control	8	0	0	0	0	0	0	0	0	0	0	0	0	0	0	0	0	0				0	0	0	0	0	0	0	0	0	0	0	0	0	0				0	0	0	0	0	0	0	0	0	0	0
	9	0	0	0	0	0	0	0	0	0	0	0	0	0	0	0	0	0				0	0	0	0	0	0	0	0	0	0	0	0	0	0				0	0	0	0	0	0	0	0	0	0	0
	10	0	0	0	0	0	0	0	0	0	0	0	0	0	0	0	0	0				0	1	0	0	0	0	0	0	0	0	0	0	0	1				0	0	0	0	0	0	0	0	0	0	0
	11	0	0	0	0	0	0	0	0	0	0	0	0	0	0	0	0	0				0	0	0	0	0	0	0	0	0	0	0	0	0	0				0	0	0	0	0	0	0	0	0	0	0
	12	0	0	0	1	0	0	0	0	0	0	0	0	0	0	0	0	1				0	1	0	1	1	0	0	0	0	0	0	0	0	3				0	0	0	0	0	0	0	0	0	0	0
	13	0	0	0	1	0	0	0	0	0	0	0	0	0	0	0	0	1				0	1	0	1	1	0	0	0	0	0	0	0	0	3				0	0	0	0	0	0	0	0	0	0	0
	14	0	0	0	0	0	0	0	0	0	0	0	0	0	0	0	0	0				0	0	0	0	0	0	0	0	0	0	0	0	0	0				0	0	0	0	0	0	0	0	0	0	0
Saline	66	0	0	1	2	0	0	0	0	0	1	1	0	0	0	0	1	6				0	1	2	1	0	0	0	0	0	0	0	0	0	4				0	0	0	0	0	0	0	0	0	0	0
	67	0	0	1	2	0	0	0	0	0	1	1	0	0	0	0	2	7				0	2	1	2	0	0	0	0	0	0	0	1	0	6				0	0	0	0	0	0	1	0	0	0	0
	68	0	0	0	1	0	0	0	0	0	0	0	1	0	0	0	1	3				0	0	0	1	1	0	0	0	0	0	0	0	0	2				0	0	0	0	0	0	0	0	0	0	0
	69	0	0	1	2	0	0	0	0	0	1	1	0	0	0	0	1	6				0	1	1	1	1	0	0	0	0	0	0	0	0	4				0	0	0	0	0	0	0	0	0	0	0
	70	0	0	1	1	0	0	0	0	0	1	0	0	0	0	0	0	3				0	2	0	1	0	0	0	0	0	0	0	0	0	3				0	0	0	0	0	0	0	0	0	0	0
	71	0	0	0	1	0	0	0	0	0	0	0	0	1	0	0	0	2				0	0	0	0	0	0	0	0	0	0	0	0	0	0				0	0	0	0	0	0	0	0	0	0	0
Chitosan@DOTAGA	26	0	0	0	0	0	0	0	0	0	0	0	0	0	0	0	1	1				0	0	0	0	0	0	0	0	0	0	0	0	0	0				0	0	0	0	0	0	0	0	0	0	0
	27	0	0	0	1	0	0	0	0	0	0	0	0	0	0	0	1	2				0	2	0	1	1	0	0	0	0	0	0	0	0	4				0	0	0	0	0	0	0	0	1	0	0
	28	0	0	0	0	0	0	0	0	0	0	0	0	0	0	0	0	0				0	0	0	0	0	0	0	0	0	0	0	0	0	0				0	0	0	0	0	0	0	0	1	0	0
	29	0	0	0	0	0	0	0	0	0	0	0	0	0	0	0	1	1				0	0	1	1	0	0	0	0	0	0	0	0	0	2				0	0	0	0	0	0	0	0	1	0	0
	30	0	0	0	1	0	0	0	0	0	0	0	0	0	0	0	1	2				0	1	0	1	1	0	0	0	0	0	1	0	0	4				0	0	0	0	0	0	0	0	1	0	0
	31	0	0	0	0	0	0	0	0	0	0	0	0	0	0	0	1	1				0	1	0	0	1	0	0	0	0	0	0	0	0	2				0	0	0	0	0	0	0	0	0	0	0
Control	Median	0	0	0	0	0	0	0	0	0	0	0	0	0	0	0	0	0		Control	Median	0	0	0	0	0	0	0	0	0	0	0	0	0	0		Control	Median	0	0	0	0	0	0	0	0	0	0	0
Saline		0	0	1	1.5	0	0	0	0	0	1	0.5	0	0	0	0	1	4.5		Saline		0	1	0.5	1	0	0	0	0	0	0	0	0	0	3.5		Saline		0	0	0	0	0	0	0	0	0	0	0
Chitosan@DOTAGA		0	0	0	0	0	0	0	0	0	0	0	0	0	0	0	1	1		Chitosan@DOTAGA		0	0.5	0	0.5	0.5	0	0	0	0	0	0	0	0	2		Chitosan@DOTAGA		0	0	0	0	0	0	0	0	1	0	0
Control	25th percentile	0	0	0	0	0	0	0	0	0	0	0	0	0	0	0	0	0		Control	25th percentile	0	0	0	0	0	0	0	0	0	0	0	0	0	0		Control	25th percentile	0	0	0	0	0	0	0	0	0	0	0
Saline		0	0	0	1	0	0	0	0	0	0	0	0	0	0	0	0	2.75		Saline		0	0	0	0.75	0	0	0	0	0	0	0	0	0	1.5		Saline		0	0	0	0	0	0	0	0	0	0	0
Chitosan@DOTAGA		0	0	0	0	0	0	0	0	0	0	0	0	0	0	0	0.75	0.75		Chitosan@DOTAGA		0	0	0	0	0	0	0	0	0	0	0	0	0	0		Chitosan@DOTAGA		0	0	0	0	0	0	0	0	0	0	0
Control	75th percentile	0	0	0	0	0	0	0	0	0	0	0	0	0	0	0	0	0		Control	75th percentile	0	0	0	0	0	0	0	0	0	0	0	0	0	0		Control	75th percentile	0	0	0	0	0	0	0	0	0	0	0
Saline		0	0	1	2	0	0	0	0	0	1	1	0.25	0.25	0	0	1.25	6.25		Saline		0	2	1.25	1.25	1	0	0	0	0	0	0	0.25	0	4.5		Saline		0	0	0	0	0	0	0.25	0	0	0	0
Chitosan@DOTAGA		0	0	0	1	0	0	0	0	0	0	0	0	0	0	0	1	2		Chitosan@DOTAGA		0	1.25	0.25	1	1	0	0	0	0	0	0.25	0	0	4		Chitosan@DOTAGA		0	0	0	0	0	0	0	0	1	0	0
Control	Mean	0	0	0	0.285714	0	0	0	0	0	0	0	0	0	0	0	0	0.285714		Control	Mean	0	0.428571	0	0.285714	0.285714	0	0	0	0	0	0	0	0	1		Control	Mean	0	0	0	0	0	0	0	0	0	0	0
Saline		0	0	0.666667	1.5	0	0	0	0	0	0.666667	0.5	0.166667	0.166667	0	0	0.833333	4.5		Saline		0	1	0.666667	1	0.333333	0	0	0	0	0	0	0.166667	0	3.16667		Saline		0	0	0	0	0	0	0.166667	0	0	0	0
Chitosan@DOTAGA		0	0	0	0.333333	0	0	0	0	0	0	0	0	0	0	0	0.833333	1.16667		Chitosan@DOTAGA		0	0.666667	0.166667	0.5	0.5	0	0	0	0	0	0.166667	0	0	2		Chitosan@DOTAGA		0	0	0	0	0	0	0	0	0.666667	0	0
Control	Standard Deviation	0	0	0	0.48795	0	0	0	0	0	0	0	0	0	0	0	0	0.48795		Control	Standard Deviation	0	0.534522	0	0.48795	0.48795	0	0	0	0	0	0	0	0	1.41421		Control	Standard Deviation	0	0	0	0	0	0	0	0	0	0	0
Saline		0	0	0.516398	0.547723	0	0	0	0	0	0.516398	0.547723	0.408248	0.408248	0	0	0.752773	2.07364		Saline		0	0.894427	0.816497	0.632456	0.516398	0	0	0	0	0	0	0.408248	0	2.04124		Saline		0	0	0	0	0	0	0.408248	0	0	0	0
Chitosan@DOTAGA		0	0	0	0.516398	0	0	0	0	0	0	0	0	0	0	0	0.408248	0.752773		Chitosan@DOTAGA		0	0.816497	0.408248	0.547723	0.547723	0	0	0	0	0	0.408248	0	0	1.78885		Chitosan@DOTAGA		0	0	0	0	0	0	0	0	0.516398	0	0
Control	Total																	2		Control	Total														7		Control	Total
Saline																		27		Saline															19		Saline
Chitosan@DOTAGA																		7		Chitosan@DOTAGA															12		Chitosan@DOTAGA
[truncated: 13 more columns]

## Sheet: Table_S7
Table S7. Statistical Analysis of Effectiveness Study
BloodPbCd					Biochemical Parameters					Hematological Parameters
Data	Control versus Saline	Saline versus Chitosan@DOTAGA	Chitosan@DOTAGA vs control		Data	Control versus Saline	Saline versus Chitosan@DOTAGA	Chitosan@DOTAGA vs control		Data	Control versus Saline	Saline versus Chitosan@DOTAGA	Chitosan@DOTAGA vs control
	Group Mouse Cd Pb	Group Mouse Cd Pb	Group Mouse Cd Pb			Group Mouse ALP ALT AST	Group Mouse ALP ALT AST	Group Mouse ALP ALT AST			Group Mouse WBC RBC HGB_1 HGB HCT PLT MCV MCH MCHC	Group Mouse WBC RBC HGB_1 HGB HCT PLT MCV MCH MCHC	Group Mouse WBC RBC HGB_1 HGB HCT PLT MCV MCH MCHC
	1 Control 1 4.0 68.0	8 Saline 60 5.3 101.3	1 Control 1 4.0 68.0			1 Control 8 396.0 49.3 137.3	8 Saline 66 666.4 75.3 264.8	1 Control 8 396.0 49.3 137.3			1 Control 8 8.4 8.52 116 11.6 34.5 687 40 13.6 335	8 Saline 66 8.4 8.68 119 11.9 36.5 742 42 13.7 327	1 Control 8 8.4 8.52 116 11.6 34.5 687 40 13.6 335
	2 Control 2 5.3 66.7	9 Saline 61 5.3 110.7	2 Control 2 5.3 66.7			2 Control 9 230.3 35.6 145.8	9 Saline 67 448.9 301.4 213.5	2 Control 9 230.3 35.6 145.8			2 Control 9 5.6 8.13 114 11.4 33.6 987 41 14.0 338	9 Saline 67 3.0 7.05 102 10.2 31.2 1041 44 14.5 326	2 Control 9 5.6 8.13 114 11.4 33.6 987 41 14.0 338
	3 Control 3 2.7 60.0	10 Saline 62 9.3 141.3	3 Control 3 2.7 60.0			3 Control 10 181.3 71.3 243.1	10 Saline 68 276.2 62.8 119.6	3 Control 10 181.3 71.3 243.1			3 Control 10 10.9 8.43 125 12.5 37.2 718 44 14.8 336	10 Saline 68 6.2 9.19 128 12.8 39.4 709 43 13.9 324	3 Control 10 10.9 8.43 125 12.5 37.2 718 44 14.8 336
	4 Control 4 2.7 68.0	11 Saline 63 9.3 149.3	4 Control 4 2.7 68.0			4 Control 11 356.5 47.9 173.6	11 Saline 69 219.4 64.2 213.1	4 Control 11 356.5 47.9 173.6			4 Control 11 7.8 8.15 114 11.4 34.4 1270 42 14.0 332	11 Saline 69 4.6 7.81 109 10.9 33.0 677 42 13.9 331	4 Control 11 7.8 8.15 114 11.4 34.4 1270 42 14.0 332
	5 Control 5 5.3 66.7	12 Saline 64 9.3 130.7	5 Control 5 5.3 66.7			5 Control 12 221.0 121.7 253.9	12 Saline 70 289.9 63.1 199.5	5 Control 12 221.0 121.7 253.9			5 Control 12 5.7 8.50 121 12.1 35.9 1087 42 14.3 338	12 Saline 70 2.9 9.92 124 12.4 38.4 943 39 12.5 324	5 Control 12 5.7 8.50 121 12.1 35.9 1087 42 14.3 338
	6 Control 6 5.3 74.7	13 Saline 65 8.0 133.3	6 Control 6 5.3 74.7			6 Control 13 200.4 184.3 351.0	13 Saline 71 171.5 58.9 196.6	6 Control 13 200.4 184.3 351.0			6 Control 13 6.0 9.01 128 12.8 36.5 1447 40 14.2 350	13 Saline 71 1.4 7.82 116 11.6 35.6 968 46 14.9 327	6 Control 13 6.0 9.01 128 12.8 36.5 1447 40 14.2 350
	7 Control 7 5.3 73.3	14 Chitosan@DOTAGA 20 8.0 98.7	7 Control 7 5.3 73.3			7 Control 14 224.0 42.4 95.9	14 Chitosan@DOTAGA 26 229.1 52.6 156.7	7 Control 14 224.0 42.4 95.9			7 Control 14 8.9 8.02 124 12.4 36.6 1026 46 15.5 340	14 Chitosan@DOTAGA 26 8.9 8.58 127 12.7 37.4 1168 44 14.8 340	7 Control 14 8.9 8.02 124 12.4 36.6 1026 46 15.5 340
	8 Saline 60 5.3 101.3	15 Chitosan@DOTAGA 21 36.0 122.7	14 Chitosan@DOTAGA 20 8.0 98.7			8 Saline 66 666.4 75.3 264.8	15 Chitosan@DOTAGA 27 419.5 51.7 192.1	14 Chitosan@DOTAGA 26 229.1 52.6 156.7			8 Saline 66 8.4 8.68 119 11.9 36.5 742 42 13.7 327	15 Chitosan@DOTAGA 27 9.1 9.82 125 12.5 37.6 1652 38 12.7 331	14 Chitosan@DOTAGA 26 8.9 8.58 127 12.7 37.4 1168 44 14.8 340
	9 Saline 61 5.3 110.7	16 Chitosan@DOTAGA 22 33.3 105.3	15 Chitosan@DOTAGA 21 36.0 122.7			9 Saline 67 448.9 301.4 213.5	16 Chitosan@DOTAGA 28 143.2 37.1 160.6	15 Chitosan@DOTAGA 27 419.5 51.7 192.1			9 Saline 67 3.0 7.05 102 10.2 31.2 1041 44 14.5 326	16 Chitosan@DOTAGA 28 7.3 8.12 124 12.4 34.9 983 43 15.5 356	15 Chitosan@DOTAGA 27 9.1 9.82 125 12.5 37.6 1652 38 12.7 331
	10 Saline 62 9.3 141.3	17 Chitosan@DOTAGA 23 8.0 94.7	16 Chitosan@DOTAGA 22 33.3 105.3			10 Saline 68 276.2 62.8 119.6	17 Chitosan@DOTAGA 29 224.8 271.3 360.0	16 Chitosan@DOTAGA 28 143.2 37.1 160.6			10 Saline 68 6.2 9.19 128 12.8 39.4 709 43 13.9 324	17 Chitosan@DOTAGA 29 5.2 8.15 122 12.2 35.4 887 43 15.0 344	16 Chitosan@DOTAGA 28 7.3 8.12 124 12.4 34.9 983 43 15.5 356
	11 Saline 63 9.3 149.3	18 Chitosan@DOTAGA 24 6.7 137.3	17 Chitosan@DOTAGA 23 8.0 94.7			11 Saline 69 219.4 64.2 213.1	18 Chitosan@DOTAGA 30 195.2 350.9 271.5	17 Chitosan@DOTAGA 29 224.8 271.3 360.0			11 Saline 69 4.6 7.81 109 10.9 33.0 677 42 13.9 331	18 Chitosan@DOTAGA 30 4.2 8.90 123 12.3 35.7 1341 40 13.8 343	17 Chitosan@DOTAGA 29 5.2 8.15 122 12.2 35.4 887 43 15.0 344
	12 Saline 64 9.3 130.7	19 Chitosan@DOTAGA 25 8.0 90.7	18 Chitosan@DOTAGA 24 6.7 137.3			12 Saline 70 289.9 63.1 199.5	19 Chitosan@DOTAGA 31 213.8 70.9 211.6	18 Chitosan@DOTAGA 30 195.2 350.9 271.5			12 Saline 70 2.9 9.92 124 12.4 38.4 943 39 12.5 324	19 Chitosan@DOTAGA 31 3.9 9.35 120 12.0 36.9 1498 39 12.8 325	18 Chitosan@DOTAGA 30 4.2 8.90 123 12.3 35.7 1341 40 13.8 343
	13 Saline 65 8.0 133.3		19 Chitosan@DOTAGA 25 8.0 90.7			13 Saline 71 171.5 58.9 196.6		19 Chitosan@DOTAGA 31 213.8 70.9 211.6			13 Saline 71 1.4 7.82 116 11.6 35.6 968 46 14.9 327		19 Chitosan@DOTAGA 31 3.9 9.35 120 12.0 36.9 1498 39 12.8 325
Homoscedasticity and normality testing	> bartlett.test(Cd ~ Group, data=long_1)	> bartlett.test(Cd ~ Group, data=data)	> bartlett.test(Cd ~ Group, data=data)		Homoscedasticity and normality testing	> bartlett.test(ALP ~ Group, data=long_1)	> bartlett.test(ALP ~ Group, data=data)	> bartlett.test(ALP ~ Group, data=data)		Homoscedasticity and normality testing	> bartlett.test(WBC ~ Group, data=data)	> bartlett.test(WBC ~ Group, data=data)	> bartlett.test(WBC ~ Group, data=data)
	data: Cd by Group	data: Cd by Group	data: Cd by Group			data: ALP by Group	data: ALP by Group	data: ALP by Group			data: WBC by Group	data: WBC by Group	data: WBC by Group
	Bartlett's K-squared = 1.0603, df = 1, p-value = 0.3031	Bartlett's K-squared = 11.712, df = 1, p-value = 0.000621	Bartlett's K-squared = 18.793, df = 1, p-value = 1.457e-05			Bartlett's K-squared = 2.983, df = 1, p-value = 0.08414	Bartlett's K-squared = 7.38, df = 1, p-value = 0.006595	Bartlett's K-squared = 2.6382, df = 1, p-value = 0.1043			Bartlett's K-squared = 0.32538, df = 1, p-value = 0.5684	Bartlett's K-squared = 0.040852, df = 1, p-value = 0.8398	Bartlett's K-squared = 0.12818, df = 1, p-value = 0.7203
	> with(long_1, shapiro.test(Cd))	> with(data, shapiro.test(Cd))	> with(data, shapiro.test(Cd))			> with(long_1, shapiro.test(ALP))	> with(data, shapiro.test(ALP))	> with(data, shapiro.test(ALP))			> with(data, shapiro.test(WBC))	> with(data, shapiro.test(WBC))	> with(data, shapiro.test(WBC))
	data: Cd	data: Cd	data: Cd			data: ALP	data: ALP	data: ALP			data: WBC	data: WBC	data: WBC
	W = 0.85411, p-value = 0.03224	W = 0.59369, p-value = 9.507e-05	W = 0.60379, p-value = 7.061e-05			W = 0.81135, p-value = 0.009328	W = 0.75461, p-value = 0.002387	W = 0.79594, p-value = 0.008427			W = 0.97344, p-value = 0.9317	W = 0.94428, p-value = 0.5554	W = 0.95382, p-value = 0.6572
	> bartlett.test(Pb ~ Group, data=long_1)	> bartlett.test(Pb ~ Group, data=data)	> bartlett.test(Pb ~ Group, data=data)			> bartlett.test(ALT ~ Group, data=long_1)	> bartlett.test(ALT ~ Group, data=data)	> bartlett.test(ALT ~ Group, data=data)			> bartlett.test(RBC ~ Group, data=data)	> bartlett.test(RBC ~ Group, data=data)	> bartlett.test(RBC ~ Group, data=data)
	data: Pb by Group	data: Pb by Group	data: Pb by Group			data: ALT by Group	data: ALT by Group	data: ALT by Group			data: RBC by Group	data: RBC by Group	data: RBC by Group
	Bartlett's K-squared = 7.5108, df = 1, p-value = 0.006133	Bartlett's K-squared = 0.00046502, df = 1, p-value = 0.9828	Bartlett's K-squared = 7.4155, df = 1, p-value = 0.006467			Bartlett's K-squared = 11.264, df = 1, p-value = 0.0007903	Bartlett's K-squared = 17.493, df = 1, p-value = 2.883e-05	Bartlett's K-squared = 3.8357, df = 1, p-value = 0.05017			Bartlett's K-squared = 5.7547, df = 1, p-value = 0.01644	Bartlett's K-squared = 0.85745, df = 1, p-value = 0.3545	Bartlett's K-squared = 2.3559, df = 1, p-value = 0.1248
	> with(long_1, shapiro.test(Pb))	> with(data, shapiro.test(Pb))	> with(data, shapiro.test(Pb))			> with(long_1, shapiro.test(ALT))	> with(data, shapiro.test(ALT))	> with(data, shapiro.test(ALT))			> with(data, shapiro.test(RBC))	> with(data, shapiro.test(RBC))	> with(data, shapiro.test(RBC))
	data: Pb	data: Pb	data: Pb			data: ALT	data: ALT	data: ALT			data: RBC	data: RBC	data: RBC
	W = 0.84016, p-value = 0.0213	W = 0.92927, p-value = 0.3724	W = 0.88442, p-value = 0.08187			W = 0.7442, p-value = 0.002326	W = 0.6061, p-value = 3.028e-05	W = 0.72203, p-value = 0.0009301			W = 0.975, p-value = 0.9459	W = 0.97194, p-value = 0.93	W = 0.87938, p-value = 0.06995
Statistical testing	> kruskal.test(Cd ~ Group, data=data)	> kruskal.test(Cd ~ Group, data=data)	> kruskal.test(Cd ~ Group, data=data)			> bartlett.test(AST ~ Group, data=long_1)	> bartlett.test(AST ~ Group, data=data)	> bartlett.test(AST ~ Group, data=data)			> bartlett.test(HGB ~ Group, data=data)	> bartlett.test(HGB ~ Group, data=data)	> bartlett.test(HGB ~ Group, data=data)
	data: Cd by Group	data: Cd by Group	data: Cd by Group			data: AST by Group	data: AST by Group	data: AST by Group			data: HGB by Group	data: HGB by Group	data: HGB by Group
	Kruskal-Wallis chi-squared = 6.6261, df = 1, p-value = 0.01005	Kruskal-Wallis chi-squared = 0.33149, df = 1, p-value = 0.5648	Kruskal-Wallis chi-squared = 9.3868, df = 1, p-value = 0.002186			Bartlett's K-squared = 1.7636, df = 1, p-value = 0.1842	Bartlett's K-squared = 1.1272, df = 1, p-value = 0.2884	Bartlett's K-squared = 0.064991, df = 1, p-value = 0.7988			Bartlett's K-squared = 1.3626, df = 1, p-value = 0.2431	Bartlett's K-squared = 6.7609, df = 1, p-value = 0.009318	Bartlett's K-squared = 3.0999, df = 1, p-value = 0.0783
	> kruskal.test(Pb ~ Group, data=data)	> t.test(Pb ~ Group, data=data)	> kruskal.test(Pb ~ Group, data=data)			> with(long_1, shapiro.test(AST))	> with(data, shapiro.test(AST))	> with(data, shapiro.test(AST))			> with(data, shapiro.test(HGB))	> with(data, shapiro.test(HGB))	> with(data, shapiro.test(HGB))
	data: Pb by Group	data: Pb by Group	data: Pb by Group			data: AST	data: AST	data: AST			data: HGB	data: HGB	data: HGB
	Kruskal-Wallis chi-squared = 9.0497, df = 1, p-value = 0.002627	t = -1.8562, df = 9.999, p-value = 0.09309	Kruskal-Wallis chi-squared = 9.0497, df = 1, p-value = 0.002627			W = 0.96886, p-value = 0.8803	W = 0.92052, p-value = 0.2903	W = 0.93291, p-value = 0.3718			W = 0.94098, p-value = 0.4698	W = 0.85813, p-value = 0.04632	W = 0.91168, p-value = 0.1933
		alternative hypothesis: true difference in means is not equal to 0			Statistical testing	> kruskal.test(ALP ~ Group, data=data_1)	> kruskal.test(ALP ~ Group, data=data)	> kruskal.test(ALP ~ Group, data=data)			> bartlett.test(HCT ~ Group, data=data)	> bartlett.test(HCT ~ Group, data=data)	> bartlett.test(HCT ~ Group, data=data)
		95 percent confidence interval:				data: ALP by Group	data: ALP by Group	data: ALP by Group			data: HCT by Group	data: HCT by Group	data: HCT by Group
		-42.98044 3.91377				Kruskal-Wallis chi-squared = 0.5102, df = 1, p-value = 0.4751	Kruskal-Wallis chi-squared = 2.7, df = 1, p-value = 0.1003	Kruskal-Wallis chi-squared = 1.1143, df = 1, p-value = 0.2912			Bartlett's K-squared = 3.2961, df = 1, p-value = 0.06944	Bartlett's K-squared = 4.0854, df = 1, p-value = 0.04326	Bartlett's K-squared = 0.16619, df = 1, p-value = 0.6835
		sample estimates:				> kruskal.test(ALT ~ Group, data=data_1)	> kruskal.test(ALT ~ Group, data=data)	> kruskal.test(ALT ~ Group, data=data)			> with(data, shapiro.test(HCT))	> with(data, shapiro.test(HCT))	> with(data, shapiro.test(HCT))
		mean in group Chitosan@DOTAGA mean in group Saline				data: ALT by Group	data: ALT by Group	data: ALT by Group			data: HCT	data: HCT	data: HCT
		108.2333 127.7667				Kruskal-Wallis chi-squared = 0.32308, df = 1, p-value = 0.5698	Kruskal-Wallis chi-squared = 0.033333, df = 1, p-value = 0.8551	Kruskal-Wallis chi-squared = 0.73469, df = 1, p-value = 0.3914			W = 0.98338, p-value = 0.9919	W = 0.95963, p-value = 0.7785	W = 0.95351, p-value = 0.6523
						> t.test(AST ~ Group, data=data_1)	> t.test(AST ~ Group, data=data)	> t.test(AST ~ Group, data=data)			> bartlett.test(PLT ~ Group, data=data)	> bartlett.test(PLT ~ Group, data=data)	> bartlett.test(PLT ~ Group, data=data)
						data: AST by Group	data: AST by Group	data: AST by Group			data: PLT by Group	data: PLT by Group	data: PLT by Group
						t = -0.028708, df = 9.429, p-value = 0.9777	t = 0.6517, df = 8.1992, p-value = 0.5324	t = -0.55148, df = 10.968, p-value = 0.5924			Bartlett's K-squared = 1.4919, df = 1, p-value = 0.2219	Bartlett's K-squared = 1.793, df = 1, p-value = 0.1806	Bartlett's K-squared = 0.031569, df = 1, p-value = 0.859
						alternative hypothesis: true difference in means is not equal to 0	alternative hypothesis: true difference in means is not equal to 0	alternative hypothesis: true difference in means is not equal to 0			> with(data, shapiro.test(PLT))	> with(data, shapiro.test(PLT))	> with(data, shapiro.test(PLT))
						95 percent confidence interval:	95 percent confidence interval:	95 percent confidence interval:			data: PLT	data: PLT	data: PLT
						-86.99127 84.79603	-61.15331 109.61997	-126.46303 75.80113			W = 0.90588, p-value = 0.161	W = 0.92498, p-value = 0.3299	W = 0.97105, p-value = 0.9065
						sample estimates:	sample estimates:	sample estimates:			> bartlett.test(MCV ~ Group, data=data)	> bartlett.test(MCV ~ Group, data=data)	> bartlett.test(MCV ~ Group, data=data)
						mean in group Control mean in group Saline	mean in group Chitosan@DOTAGA mean in group Saline	mean in group Control mean in group Chitosan@DOTAGA			data: MCV by Group	data: MCV by Group	data: MCV by Group
						200.0857 201.1833	225.4167 201.1833	200.0857 225.4167			Bartlett's K-squared = 0.020549, df = 1, p-value = 0.886	Bartlett's K-squared = 0.016487, df = 1, p-value = 0.8978	Bartlett's K-squared = 0.077541, df = 1, p-value = 0.7807
											> with(data, shapiro.test(MCV))	> with(data, shapiro.test(MCV))	> with(data, shapiro.test(MCV))
											data: MCV	data: MCV	data: MCV
											W = 0.94205, p-value = 0.4839	W = 0.94067, p-value = 0.5068	W = 0.97178, p-value = 0.9146
											> bartlett.test(MCH ~ Group, data=data)	> bartlett.test(MCH ~ Group, data=data)	> bartlett.test(MCH ~ Group, data=data)
											data: MCH by Group	data: MCH by Group	data: MCH by Group
											Bartlett's K-squared = 0.36143, df = 1, p-value = 0.5477	Bartlett's K-squared = 0.5989, df = 1, p-value = 0.439	Bartlett's K-squared = 1.9637, df = 1, p-value = 0.1611
											> with(data, shapiro.test(MCH))	> with(data, shapiro.test(MCH))	> with(data, shapiro.test(MCH))
											data: MCH	data: MCH	data: MCH
											W = 0.95458, p-value = 0.669	W = 0.94032, p-value = 0.5023	W = 0.94943, p-value = 0.5897
											> bartlett.test(MCHC ~ Group, data=data)	> bartlett.test(MCHC ~ Group, data=data)	> bartlett.test(MCHC ~ Group, data=data)
											data: MCHC by Group	data: MCHC by Group	data: MCHC by Group
											Bartlett's K-squared = 0.030811, df = 1, p-value = 0.8607	Bartlett's K-squared = 7.2179, df = 1, p-value = 0.007218	Bartlett's K-squared = 6.5565, df = 1, p-value = 0.01045
											> with(data, shapiro.test(MCHC))	> with(data, shapiro.test(MCHC))	> with(data, shapiro.test(MCHC))
											data: MCHC	data: MCHC	data: MCHC
											W = 0.91052, p-value = 0.2167	W = 0.83872, p-value = 0.02671	W = 0.95032, p-value = 0.6417
										Statistical testing	> t.test(WBC ~ Group, data=data_1)	> t.test(WBC ~ Group, data=data_1)	> t.test(WBC ~ Group, data=data_1)
											data: WBC by Group	data: WBC by Group	data: WBC by Group
											t = 2.4963, df = 9.3994, p-value = 0.03303	t = 1.4336, df = 9.9113, p-value = 0.1825	t = 0.97951, df = 9.9506, p-value = 0.3505
											alternative hypothesis: true difference in means is not equal to 0	alternative hypothesis: true difference in means is not equal to 0	alternative hypothesis: true difference in means is not equal to 0
											95 percent confidence interval:	95 percent confidence interval:	95 percent confidence interval:
											0.3186259 6.0766122	-1.121396 5.154729	-1.507221 3.869125
											sample estimates:	sample estimates:	sample estimates:
											mean in group Control mean in group Saline	mean in group Chitosan@DOTAGA mean in group Saline	mean in group Control mean in group Chitosan@DOTAGA
											7.614286 4.416667	6.433333 4.416667	7.614286 6.433333
											> kruskal.test(RBC ~ Group, data=data_1)	> t.test(RBC ~ Group, data=data_1)	> t.test(RBC ~ Group, data=data_1)
											data: RBC by Group	data: RBC by Group	data: RBC by Group
											Kruskal-Wallis chi-squared = 0.020408, df = 1, p-value = 0.8864	t = 0.80066, df = 8.533, p-value = 0.445	t = -1.4017, df = 7.0771, p-value = 0.2033
												alternative hypothesis: true difference in means is not equal to 0	alternative hypothesis: true difference in means is not equal to 0
												95 percent confidence interval:	95 percent confidence interval:
												-0.7550542 1.5717209	-1.1423124 0.2908838
												sample estimates:	sample estimates:
												mean in group Chitosan@DOTAGA mean in group Saline	mean in group Control mean in group Chitosan@DOTAGA
												8.820000 8.411667	8.394286 8.820000
											> t.test(HGB ~ Group, data=data_1)	> kruskal.test(HGB ~ Group, data=data_1)	> t.test(HGB ~ Group, data=data_1)
											data: HGB by Group	data: HGB by Group	data: HGB by Group
											t = 0.88415, df = 7.8561, p-value = 0.4029	Kruskal-Wallis chi-squared = 1.8591, df = 1, p-value = 0.1727	t = -1.3596, df = 8.3774, p-value = 0.2094
											alternative hypothesis: true difference in means is not equal to 0		alternative hypothesis: true difference in means is not equal to 0
											95 percent confidence interval:		95 percent confidence interval:
											-0.6389007 1.4293769		-0.8623360 0.2194788
											sample estimates:		sample estimates:
											mean in group Control mean in group Saline		mean in group Control mean in group Chitosan@DOTAGA
											12.02857 11.63333		12.02857 12.35000
											> t.test(HCT ~ Group, data=data_1)	> kruskal.test(HCT ~ Group, data=data_1)	> t.test(HCT ~ Group, data=data_1)
											data: HCT by Group	data: HCT by Group	data: HCT by Group
											t = -0.1122, df = 6.5959, p-value = 0.914	Kruskal-Wallis chi-squared = 0.025641, df = 1, p-value = 0.8728	t = -1.1415, df = 10.997, p-value = 0.2779
											alternative hypothesis: true difference in means is not equal to 0		alternative hypothesis: true difference in means is not equal to 0
											95 percent confidence interval:		95 percent confidence interval:
											-3.457360 3.147836		-2.3076459 0.7314554
											sample estimates:		sample estimates:
											mean in group Control mean in group Saline		mean in group Control mean in group Chitosan@DOTAGA
											35.52857 35.68333		35.52857 36.31667
											> t.test(PLT ~ Group, data=data_1)	> t.test(PLT ~ Group, data=data_1)	> t.test(PLT ~ Group, data=data_1)
											data: PLT by Group	data: PLT by Group	data: PLT by Group
											t = 1.5228, df = 9.6956, p-value = 0.1597	t = 2.9835, df = 7.5417, p-value = 0.01872	t = -1.3985, df = 10.367, p-value = 0.1912
											alternative hypothesis: true difference in means is not equal to 0	alternative hypothesis: true difference in means is not equal to 0	alternative hypothesis: true difference in means is not equal to 0
											95 percent confidence interval:	95 percent confidence interval:	95 percent confidence interval:
											-86.87297 456.96820	89.31895 727.01438	-576.8964 130.6583
											sample estimates:	sample estimates:	sample estimates:
											mean in group Control mean in group Saline	mean in group Chitosan@DOTAGA mean in group Saline	mean in group Control mean in group Chitosan@DOTAGA
											1031.7143 846.6667	1254.8333 846.6667	1031.714 1254.833
											> t.test(MCV ~ Group, data=data_1)	> t.test(MCV ~ Group, data=data_1)	> t.test(MCV ~ Group, data=data_1)
											data: MCV by Group	data: MCV by Group	data: MCV by Group
											t = -0.41434, df = 10.438, p-value = 0.687	t = -1.0772, df = 9.9639, p-value = 0.3068	t = 0.74545, df = 10.142, p-value = 0.4729
											alternative hypothesis: true difference in means is not equal to 0	alternative hypothesis: true difference in means is not equal to 0	alternative hypothesis: true difference in means is not equal to 0
											95 percent confidence interval:	95 percent confidence interval:	95 percent confidence interval:
											-3.324671 2.277052	-4.604073 1.604073	-1.936068 3.888449
											sample estimates:	sample estimates:	sample estimates:
											mean in group Control mean in group Saline	mean in group Chitosan@DOTAGA mean in group Saline	mean in group Control mean in group Chitosan@DOTAGA
											42.14286 42.66667	41.16667 42.66667	42.14286 41.16667
											> t.test(MCH ~ Group, data=data_1)	> t.test(MCH ~ Group, data=data_1)	> t.test(MCH ~ Group, data=data_1)
											data: MCH by Group	data: MCH by Group	data: MCH by Group
											t = 1.0801, df = 9.3169, p-value = 0.3073	t = 0.34034, df = 8.9012, p-value = 0.7415	t = 0.4514, df = 7.3406, p-value = 0.6647
											alternative hypothesis: true difference in means is not equal to 0	alternative hypothesis: true difference in means is not equal to 0	alternative hypothesis: true difference in means is not equal to 0
											95 percent confidence interval:	95 percent confidence interval:	95 percent confidence interval:
											-0.4799024 1.3656167	-1.131612 1.531612	-1.017467 1.503181
											sample estimates:	sample estimates:	sample estimates:
											mean in group Control mean in group Saline	mean in group Chitosan@DOTAGA mean in group Saline	mean in group Control mean in group Chitosan@DOTAGA
											14.34286 13.90000	14.1 13.9	14.34286 14.10000
											> t.test(MCHC ~ Group, data=data_1)	> kruskal.test(MCHC ~ Group, data=data_1)	> kruskal.test(MCHC ~ Group, data=data_1)
											data: MCHC by Group	data: MCHC by Group	data: MCHC by Group
											t = 6.4106, df = 9.9329, p-value = 7.965e-05	Kruskal-Wallis chi-squared = 4.7226, df = 1, p-value = 0.02977	Kruskal-Wallis chi-squared = 0.7811, df = 1, p-value = 0.3768
											alternative hypothesis: true difference in means is not equal to 0
											95 percent confidence interval:
											6.521109 13.478891
											sample estimates:
											mean in group Control mean in group Saline
											336.5 326.5

## Sheet: S8
	Figure S8a. Digestive Tract Organs (Stomach, Intestine, Colon)								Figure S8b. All Other Organs (Bone, Skin Blood, Muscle, Left Kidney, Right Kidney, Liver, Brain, Spleen, Heart, Urine, Lungs)
	Table S8. Range of Cyanine5.5 Fluorescence within Digestive Tract
	Organ	Sacrifice Time	Range of Fluorescence Intensity of Cyanine5.5 (x1000)
	Stomach	1 hour	817.8 – 1210.7
		2 hours	350.6 – 1301.3
		4 hours	575.3 – 652.8
		24 hours	66.0 – 990.4
		Control	278.3
	Intestine	1 hour	311.2 – 314.0
		2 hours	485.4 – 584.4
		4 hours	66.9 – 516.3
		24 hours	0.3 – 178.4
		Control	6.4
	Colon	1 hour	3.5 - 76.4
		2 hours	154.0 – 203.0
		4 hours	167.2 – 615.8
		24 hours	96.6 – 126.0
		Control	184.9
